# Supplementary material for: Andrographolide relieved pathological pain generated by spared nerve injury model in mice
Source: Pharm Biol. 2018 Feb 1;56(1):124–31. doi: 10.1080/13880209.2018.1426614 (PMC6130553; doi:10.1080/13880209.2018.1426614)
Supplement: Yi-Lo_Lin_et_al_supplemental_content.zip [file IPHB_A_1426614_SM6391.zip]

Archive with 1 entries (1 files):
- Yi-Lo Lin et al supplemental content.pdf
